# Supplementary material for: A Systematic Approach to Provide Feedback to Presenters at Virtual and Face-to-Face Professional Meetings
Source: MedEdPORTAL. 2022 Dec 16;18:11288. doi: 10.15766/mep_2374-8265.11288 (PMC9755373; doi:10.15766/mep_2374-8265.11288)
Supplement: Supplementary file 1 — Meeting Organizer Checklist.docxEmail to Presenters (Before Conference).docxSummative Assessment Forms.docFormative Assessment Form.docxEmail to Assessors (Before Conference).docxEmail to Presenters (After Conference).docxEmail to Assessors (After Conference).docxFocus Group Guides.docx [file mep_2374-8265.11288-s001.zip]

Archive with 9 entries (9 files):
- A. Meeting Organizer Checklist.docx
- B. Email to Presenters (before conference).docx
- C. Summative Assessment Forms.doc
- D. Formative Assessment Form.docx
- E. Email to Assessors (before conference).docx
- F. Email to Presenters (after conference).docx
- G. Email to Assessors (after conference).docx
- H. Focus Group Guides.docx
- Educational Summary Report_11288.pdf
